# Supplementary material for: Integrating Conservation and Community Engagement in Free-Roaming Cat Management: A Case Study from a Natura 2000 Protected Area
Source: Animals (Basel). 2025 Feb 4;15(3):429. doi: 10.3390/ani15030429 (PMC11815770; doi:10.3390/ani15030429)
Supplement: Supplementary file 1 [file animals-15-00429-s001.zip]

Archive with 1 entries (1 files):
- animals-3448952-supplementary.pdf
